# Supplementary material for: UTX inactivation in germinal center B cells promotes the development of multiple myeloma with extramedullary disease
Source: Leukemia. 2023 May 17;37(9):1895–907. doi: 10.1038/s41375-023-01928-7 (PMC10457198; doi:10.1038/s41375-023-01928-7)
Supplement: Supplementary file 2 — Supplementary Table 1-9 [file 41375_2023_1928_MOESM2_ESM.xlsx]

## Sheet: Inventory
	Supplementary Tables
	Supplementary Table 1. Detailed characteristics of single Utx KO and Braf V600E mice that developed lethal disease
	Supplementary Table 2. Detailed characteristics of Utx KO Braf V600E mice that developed B-cell lymphomas
	Supplementary Table 3. Detailed characteristics of Utx KO Braf V600E mice that developed plasma cell neoplasms
	Supplementary Table 4. Summary of transplantations using primary tumor cells from Utx KO Braf V600E mice
	Supplementary Table 5A. WES_Quality control and sequence depth data
	Supplementary Table 5B. WES_Filtering conditions
	Supplementary Table 5C. WES_Non-silent somatic SNV
	Supplementary Table 5D. WES_Non-silent somatic indel
	Supplementary Table 6A. Significantly changed gene sets in MM (MM_1-3) vs. controls (CTR_Old_1-3 and CTR_Young_1-2)
	Supplementary Table 6B. Significantly changed gene sets in Young_UtxΔ/ΔBrafV600E (n=2) vs. controls (CTR_Old_1-3 and CTR_Young_1-2)
	Supplementary Table 7. Differentially expressed gene list
	Supplementary Table 8. Differentially accessible region list
	Supplementary Table 9. H3K27ac differential peaks

## Sheet: Table S1
Table S1. Detailed characteristics of single Utx KO and Braf V600E mice that developed lethal disease
ID	Sex	Genotype	Age at autopsy (weeks)	Presentation at autopsy	Spleen weight (g)	Liver weight (g)	Enlarged LNs	Ascites	PB at time of sacrifice			Significant findings of FACS	Probable Diagnosis
									Hb (g/dl)	WBCs (102/µl)	PLTs (104/µl)
256	♂	Utx Δ/Y	56.5714	Ascites, enlarged liver and spleen	0.334	3.97	–	+	7.6	352	32.5	B cells in spleen (2.9%)	LPD
398	♂	Utx Δ/Y	51.1429	Ascites, enlarged liver and spleen	0.265	8.433	–	+	6.3	54	18.5	Increased PBs in BM (28.2%) and SP (25.6%)	Plasma cell neoplasm
105	♀	Utx Δ/Δ	32	Enlarged spleen, mesenteric LNs, and mediastinal LNs.	3.81	N.D.	Mesenteric, mediastinal	–	4.5	9	35.2	B220+ B cells in mesenteric (70.3%) and mediastinal (82.5%) LNs	B-cell lymphoma
153	♀	Utx Δ/Δ	52.8571	Ascites, enlarged liver, spleen, mesenteric LNs, and mediastinal LN	0.401	1.814	Mesenteric, mediastinal	+	N.D.			plasma cells in ascites (30.9%), BM (5.5%)	Plasma cell neoplasm
203	♀	Utx Δ/Δ	52.2857	Bloody ascites, pleural effusion, enlarged liver	0.126	3.132	–	+	N.D.			splenic plasma cells (18.9%)	Plasma cell neoplasm
285	♀	Utx Δ/Δ	46.4286	Enlarged mesenteric LN	0.094	1.406	Mesenteric	–	14	199	123	Gr1+Mac1+ cells in mesenteric LN (94%)	LPD
699	♀	Utx Δ/Δ	30.4286	Enlarged mesenteric LNs, mildly enlarged spleen	0.167	1.597	Mesenteric	–	11.1	184	95.3	Plasma cells in mesenteric LN (21.4%)	Plasma cell neoplasm
BE-89	♀	Braf V600E	51.4286	N.D.	N.D.	N.D.	N.D.	N.D.	N.D.			N.D.	Unknown
627	♂	Braf V600E	55.8571	Enlarged liver and spleen	0.576	4.83	–	–	8.7	120	10	plasma cells in BM (49%), spleen (17.2%)	Plasma cell neoplasm
658	♀	Braf V600E	52.4286	Enlarged liver, spleen, and deep cervical LNs	1.377	5.124	Deep cervical	–	7.9	56	4.5	no significant findings	LPD
PBs, plasmablasts; LPD, lymphoproliferative disease; BM, bone marrow; SP, spleen; N.D., not determined.

## Sheet: Table S2
Table S2. Detailed characteristics of Utx KO Braf V600E mice that developed B-cell lymphomas
ID	Sex	Genotype	Age at autopsy (weeks)	Spleen weight (g)	Liver weight (g)	Ascites (A), pleural/peri-cardial effusion (P)	PB at autopsy			FACS data / Spleen						FACS data / LN		Nodal lesions	Extranodal lesions	Histological examination	Probable Diagnosis
							Hb (g/dl)	WBCs (102/µl)	PLTs (104/µl)	PCs	B cells	GC	TR	FO	MZ	B cells	GC
166	♂	Utx Δ/Y Braf V600E	61.57	0.828	3.9	–	5.1	31	6.7	0.0049	0.097	0.13	0.568	0.105	0.0054	0.384	0.274	Mesenteric, mediastinal, cervical	SP, liver, BM	Spleen, LN	FL
247	♂	Utx Δ/Y Braf V600E	44.71	0.054	2.097	–	13.4	113	117	0.0084	0.282	0.00041	0.0714	0.535	0.284	0.31	0.0028	Mediastinal	SP, liver	_	B-cell lymphoma (MZL-type)
458	♂	Utx Δ/Y Braf V600E	56.4286	0.326	3.96	A	12.9	126	9.9	0.0105	0.0413	0	0.386	0.179	0.299	N.D.	N.D.	–	SP, liver, BM	_	B-cell lymphoma (MZL-type)
409	♂	Utx Δ/Y Braf V600E	69.5714	0.541	3.771	–	10.1	115	33.1	0.0455	0.228	0.0042	0.459	0.27	0.0537	N.D.	N.D.	Cervical	SP, liver, BM	_	B-cell lymphoma
482	♂	Utx Δ/Y Braf V600E	66.7143	0.715	3.245	–	11.2	94	71	0.0063	0.217	0.0021	0.231	0.394	0.0977	0.494	0.0019	Thymus, mandibular, deep cervical, sub-hepatic, mediastinal	SP, liver, BM	Spleen, Mediastinal LN	FL (a part of cells are CD138+)
374	♀	Utx Δ/+ Braf V600E	49.1429	0.818	1.503	–	12.9	99	73.1	0.0146	0.481	0.0038	0.0675	0.323	0.0308	N.D.	N.D.	Mediastinam	SP, BM	_	B-cell lymphoma
159	♀	Utx Δ/Δ Braf V600E	63.57	0.44	3.873	A, P	10.5	139	25	0.0023	0.429	0.735	0.646	0.0434	0.015	0.961	0.816	Mesenteric, mediastinal, cervical, thymus	SP, liver, BM	Spleen, mesenteric LN	DLBCL (a part of cells are CD138+)
236	♀	Utx Δ/Δ Braf V600E	57.43	0.086	1.284	–	14.9	51	114	0.0091	0.385	0.0015	0.126	0.491	0.308	0.00094	0	Cervical	_	_	B-cell lymphoma (MZL-type)
322	♀	Utx Δ/Δ Braf V600E	45.29	1.704	2.707	–	8.6	96	22.4	0.0105	0.324	0.907	0.734	0.0076	0.0019	0.257	0.794	Mesenteric, Mediastinal, cervical, retroperitoneal	SP, liver, BM	Spleen, cervical LN	FL
434	♀	Utx Δ/Δ Braf V600E	40	1.6	1.636	–	10.3	70	93.7	0.0087	0.765	0.685	0.78	0.147	0.0011	0.69	0.679	Mesenteric, submandibular	SP, liver, BM	Spleen, Mesenteric LN	Burkitt-like (Spleen) / FL (LN)
502	♀	Utx Δ/Δ Braf V600E	43.8571	0.578	2.931	–	9	143	33	0.0061	0.19	0.0022	0.104	0.608	0.0806	0.419	0.0018	Mesenteric, thymus	SP, liver, BM	_	B-cell lymphoma
BM, bone marrow; SP, spleen; A, ascites; P, pleural/pericardial effusion; LN, lymph node; PCs, plasma cells; GC, germinal center; FO, follicular; TR, transitional, MZ, marginal zone; FL, follicular lymphoma; MZL, marginal zone lymphoma, DLBCL, diffuse large B cell lymphoma; N.D., not determined

## Sheet: Table S3
Table S3. Detailed characteristics of Utx KO Braf V600E mice that developed plasma cell neoplasms
ID#	Sex	Genotype	Age at autopsy (weeks)	Spleen weight (g)	Liver weight (g)	Enlarged LNs	Ascites	PB at autopsy			M-spike in SPEP	Clonality in Igh rearrangement	Plasma cell % by FACS	Histological examination
								Hb (g/dl)	WBCs (102/µl)	PLTs (104/µl)
205	♂	Utx Δ/Y Braf V600E	54.1	0.197	1.711	–	–	12.1	83	45.5	+	N.D.	Spleen (3%)	_
468	♂	Utx Δ/Y Braf V600E	47.4	0.359	2.571	Mesenteric	–	10.4	78	131	+	Polyclonal	Spleen (4.9%)	_
669	♂	Utx Δ/Y Braf V600E	55.3	1.647	2.4	Mediastinal	–	10.3	140	68.6	+	+	BM (2.5%), Spleen (0.4%)	Bone marrow, spleen
684	♂	Utx Δ/Y Braf V600E	55	0.23	1.751	–	–	12.2	79	106	– /+	Polyclonal	BM (1.4%), Spleen (4.7%)	_
121	♂	Utx Δ/Y Braf V600E	34.6	2.265	3.934	–	–	6.3	66	1.5	N.D.	N.D.	BM (10%),Spleen (55%), liver (44%)	Bone marrow, spleen, liver
192	♂	Utx Δ/Y Braf V600E	65.4	0.343	6.983	–	–	9.1	152	16.7	–	+	BM (10%), Spleen (7%), liver (3%)	Spleen, liver
415	♂	Utx Δ/Y Braf V600E	25.3	0.254	1.255	–	–	9.8	120	81.6	+	+	BM (12.3%), Spleen (11.4%)	Bone marrow, spleen
456	♂	Utx Δ/Y Braf V600E	27.6	0.181	1.091	Mediastinal	–	15.4	183	34.2	–	+	BM (42%), Spleen (50%), Mediastinal LN (94%)	Spleen, mediastinal LN
769	♂	Utx Δ/Y Braf V600E	49.3	1.271	5.77	–	–	7.7	119	14	+	N.D.	BM (24.1%), Spleen (58.2%)	_
115	♂	Utx Δ/Y Braf V600E	61	0.379	1.88	+	–	10.6	117	81.5	–	N.D.	BM (4%), Spleen (11%), LN (25%)	_
255	♂	Utx Δ/Y Braf V600E	59.86	0.193	4.237	Cervical	–	4.7	121	19.1	–	Polyclonal	Spleen (3%), cervical LN (10%)	_
483	♂	Utx Δ/Y Braf V600E	30.14	0.112	1.149	Mediastinal	–	12	58	84.3	–	+	Mediastinal LN (87.4%)	Mediastinal LN
446	♀	Utx Δ/+ Braf V600E	67	0.25	1.523	Cervical	–	12.8	141	97	+	+	Spleen (15%)	_
448	♀	Utx Δ/+ Braf V600E	67.5714	0.351	2.009	Cervical	–	11.5	80	113	+	Polyclonal	BM (2.3%), Spleen (5.6%), Cervical LN (3.5%)	_
481	♀	Utx Δ/+ Braf V600E	48.1429	0.406	1.51	–	+	8.3	172	48.2	–	+	BM (13%), SP (20%), ascites (62%)	Bone marrow, spleen
752	♀	Utx Δ/+ Braf V600E	37.7143	0.534	2.057	Mandibular, mesenteric, mediastinal	–	11.2	355	3.8	–	+	BM (42.6%), Spleen (36.4%), Mediastinal LN (44%)	Bone marrow, spleen, mesenteric LN
BU-44	♀	Utx Δ/+ Braf V600E	48.71	0.6	5.222	–	+	7.5	88	7	–	+	Spleen (3%)	Bone marrow, spleen, liver
575	♀	Utx Δ/Δ Braf V600E	46.8571	2.133	2.182	–	–	11.6	60	40.2	+	+	BM (2.1%), Spleen (2.1%),	Spleen
266	♀	Utx Δ/Δ Braf V600E	34	0.345	ND	–	–	12.4	249	10.9	–	N.D.	BM (15%), Spleen (30.2%), Mediastinal LN (55%)	_
749	♀	Utx Δ/Δ Braf V600E	41.7143	0.211	1.803	Mesenteric	+	10.9	280	104	+	N.D.	BM (16%), Spleen (5.6%), Mesenteric LN (73.2%), Ascites (77%)	Bone marrow, spleen, mesenteric LN
89	♀	Utx Δ/Δ Braf V600E	35.14	0.079	ND	–	–	11.5	34	75.5	–	+	BM (4%)	Bone marrow, spleen
788	♀	Utx Δ/Δ Braf V600E	40.1429	0.11	1.708	Mesenteric	+	10.6	128	75.1	–	N.D.	Mesenteric LN (22.7%)	_
862	♀	Utx Δ/Δ Braf V600E	29.8571	0.069	1.082	Mediastinal	–	16.6	235	70	N.D.	N.D.	Mediastinal LN (10.2%)	_
SPEP, serum protein electrophoresis; N.D., not determined.

## Sheet: Table S4
Table S4. Summary of transplantations using primary tumor cells from Utx KO Braf V600E mice
Recipient Mouse ID	Recipients / Rx dose	Donor Mouse ID	Donor Genotype	Transplanted cells	Duration between transplantation and autopsy (weeks)	Lethal disease	CD45.2 cells in total CD45 cells in BM (%)	CD45.2 plasma cells in total CD45 cells in BM (%)	CD45.2 cells in total CD45 cells in spleen (%)	CD45.2 plasma cells in total CD45 cells in spleen (%)
R1	C57BL/6 (CD45.1) (6.5 Gy)	BU-199	Utx ∆/Y Braf V600E	MACS-separated CD138+ Spleen PCs (0.83x10e6)	8.85714	+	39	0.53	79.6	0.6
R2	C57BL/6 (CD45.1) (6.5 Gy)	BU-199	Utx ∆/Y Braf V600E	MACS-separated CD138+ Spleen PCs (0.83x10e6)	6.71429	+	24.5	0.02	25.7	0.39
R3	C57BL/6 (CD45.1) (6.5 Gy)	BU-199	Utx ∆/Y Braf V600E	MACS-separated CD138+ Spleen PCs (0.83x10e6)	8.28571	+	2.24	0.23	42.7	16
R4	C57BL/6 (CD45.1) (6.5 Gy)	BU-199	Utx ∆/Y Braf V600E	MACS-separated CD138+ BM PCs (0.15x10e6)	16.1429	+	92.3	0.71	85.5	1.97
R5	C57BL/6 (CD45.1) (6.5 Gy)	BU-483	Utx ∆/Y Braf V600E	Bulk mediastinal tumor	2.42857	+	6.19	0.52	4.22	0.9
R6	C57BL/6 (CD45.1) (6.5 Gy)	BU-483	Utx ∆/Y Braf V600E	Bulk mediastinal tumor	2.42857	+	94.2	38.1	96.2	25.9
NOG-R7	NOG (1.5 Gy)	BU-426	Utx ∆/+ Braf V600E	1st BMT / MACS-separated CD138+ Spleen PCs (0.5x10e6)	3.42857	+	N.D.	N.D.	N.D.	N.D.
NOG-R8	NOG (1.5 Gy)	BU-426	Utx ∆/+ Braf V600E	1st BMT / MACS-separated CD138+ Spleen PCs (0.5x10e6)	3.42857	+	N.D.	N.D.	N.D.	N.D.
NOG-R9	NOG (1.5 Gy)	NOG-R7	Utx ∆/+ Braf V600E	2nd BMT / MACS-separated CD138+ BM+Spleen PCs from NOG-R7 (0.1~0.2x10e6)	3.14286	+	11.4	0.43	68.3	0.79
NOG-R10	NOG (1.5 Gy)	NOG-R7	Utx ∆/+ Braf V600E	2nd BMT / MACS-separated CD138+ BM+Spleen PCs from NOG-R7 (0.1~0.2x10e6)	3.14286	+	8.39	0.8	32.1	0.58
NOG-R11	NOG (1.5 Gy)	NOG-R8	Utx ∆/+ Braf V600E	2nd BMT / MACS-separated CD138+ BM+Spleen PCs from NOG-R8 (0.1~0.2x10e6)	2.57143	+	13.4	0.23	78.1	1.56
NOG-R12	NOG (1.5 Gy)	NOG-R8	Utx ∆/+ Braf V600E	2nd BMT / MACS-separated CD138+ BM+Spleen PCs from NOG-R8 (0.1~0.2x10e6)	3.14286	+	9.73	0.78	51.7	1.73
NOG-R13	NOG (1.5 Gy)	BU-481	Utx ∆/+ Braf V600E	1st BMT / Whole ascitic fluid (0.2x10e6)	4.85714	+	15.9	0.03	29.7	0.11
R7	C57BL/6 (CD45.1) (6.5 Gy)	NOG-R13	Utx ∆/+ Braf V600E	2nd BMT / Whole spleen from NOG-R13 (2x10e6)	3.42857	+	1.94	0.02	0.28	0.47
R8	C57BL/6 (CD45.1) (6.5 Gy)	NOG-R13	Utx ∆/+ Braf V600E	2nd BMT / Whole spleen from NOG-R13 (2x10e6)	2	+	0.75	0	0.05	0
NOG-R15	NOG (1.5 Gy)	NOG-R13	Utx ∆/+ Braf V600E	2nd BMT / Whole spleen from NOG-R13 (2x10e6)	15.7143	+	34.7	0.62	98	1.72
NOG-R14	NOG (1.5 Gy)	BU-481	Utx ∆/+ Braf V600E	Whole BM (2x10e6)	29.4286	+	76.9	20	95.5	10.2
N.D., not determined.

## Sheet: Table S5A
Table S5A. WES quality control and depth data
WES quality control data
Sample ID	Sample Name	DNA(ng)	DIN	cluster num	cluster density	sequenced num	% alignmented	% error	% duplicated	insertsize	mean depth
Sample 01	BU-44_Utx Δ/+ Braf V600E, BM PCs	24.05	- *	-	-	36209026	0.9991	0.0027	0.1006	208.85	45.97
Sample 02 (control)	BU-44_Utx Δ/+ Braf V600E, peripheral blood B cells	61.1	9.8	-	-	43055406	0.9993	0.0027	0.0606	213.03	56.94
Sample 03	BU-89_Utx Δ/Δ Braf V600E, BM PCs	15.99	- *	-	-	43893508	0.999	0.0026	0.1744	209.12	51.58
Sample 04 (control)	BU-89_Utx Δ/Δ Braf V600E, Tail	166.4	9.5	-	-	41038450	0.9986	0.0027	0.1986	204.07	48.9
Sample 05	BU-415_Utx Δ/Y Braf V600E, BM PCs	2.184	- *	-	-	-	-	-	-	-	-
Sample 06 (control)	BU-415_Utx Δ/Y Braf V600E, Tail	165.1	9.4	-	-	-	-	-	-	-	-
Sample 07	BU-481_Utx Δ/+ Braf V600E, BM PCs	21.58	- *	-	-	43233090	0.9991	0.0027	0.1608	217.53	50.73
Sample 08 (control)	BU-481_Utx Δ/+ Braf V600E, Tail	66.3	7.6	-	-	40174460	0.9991	0.0027	0.1322	213.86	51.5
Sample 09	BU-749_Utx Δ/Δ Braf V600E, Ascitic fluid PCs	67.34	7.2	-	-	42667928	0.9993	0.0026	0.055	215.62	57.93
Sample 10	BU-749_Utx Δ/Δ Braf V600E, Spleen PCs	21.97	- *	-	-	40087038	0.999	0.0027	0.096	210.91	51.96
Sample 11	Cell line derived from sample 9	1370	8.6	-	-	44136616	0.9993	0.0025	0.0485	214.29	60.67
Sample 12 (control)	BU-749_Utx Δ/Δ Braf V600E, Tail	113.36	9.2	-	-	41844316	0.9992	0.0028	0.0719	219.25	55.94
Sample 13	BU-769_Utx Δ/Y Braf V600E, BM PCs	44.2	9.8	-	-	39539934	0.9992	0.0027	0.1018	216.42	50.07
Sample 14 (control)	BU-769_Utx Δ/Y Braf V600E, Tail	198.9	9.6	-	-	38114070	0.9992	0.0027	0.0788	209.31	50.82
Total		-	-	286809608	730.67	493993842	0.9991	0.0027	-	208.85	-
PC, plasma cell			*not detected
WES sequence depth data
Sample Name	read num (sequenced)	base num (on target)	mean depth	%_bases_above_5	%_bases_above_10	%_bases_above_20	%_bases_above_30		%On target
Sample 01	36209026	2270192219	45.97	97.3	93.6	81.9	66.4		52.2474
Sample 02 (control)	43055406	2812182364	56.94	97.9	95.4	87.4	75.8		54.4295
Sample 03	43893508	2547477870	51.58	98	95.6	87.3	74.7		48.3647
Sample 04 (control)	41038450	2415047259	48.9	98.1	95.5	86	71.9		49.0403
Sample 07	43233090	2505476644	50.73	97.9	95.3	86.8	73.9		48.294
Sample 08 (control)	40174460	2543277696	51.5	98.1	95.1	82.8	66.5		52.7549
Sample 09	42667928	2860967430	57.93	97.9	95.4	87.6	76.4		55.8766
Sample 10	40087038	2566487564	51.96	97.8	95	85.7	72.5		53.3524
Sample 11	44136616	2996264385	60.67	97.9	95.6	88.2	77.7		56.5718
Sample 12 (control)	41844316	2762773674	55.94	98.3	96.3	89.1	77.4		55.0209
Sample 13	39539934	2472690101	50.07	97.5	94.3	84.1	70.1		52.1138
Sample 14 (control)	38114070	2509869757	50.82	97.7	94.6	84.7	71.1		54.8763

## Sheet: Table S5B
Table S5B. Filtering conditions
Filtering conditions to detect somatic single nucleotide variations (SNV).
	High allele frequency (AF)	Low allele frequency (AF)
AF for target genome	AF >= 0.15	0.15 > AF >= 0.05
Read depth	>= 8	>= 8
Mapping quality	>= 30	>= 30
# of reads supporting a SNV for target genome	>= 4	>= 8
AF for control genome	< 0.01	< 0.01
AF for target /AF for control	>=10	>=10
Filtering conditions to detect somatic short insertion / deletion (indel).
	High allele frequency (AF)	Low allele frequency (AF)
AF for target genome	AF >= 0.2	0.2 > AF >= 0.05
Read depth	>= 8	>= 8
Mapping quality	>= 30	>= 30
# of reads supporting a indel for target genome	>= 6	>= 12
AF for control genome	0	0

## Sheet: Table S5C
Table S5C. Non-silent somatic SNV
Sample Name	chr	position	type	Depth	Depth (control)	snp	mutation	variant allele frequency	variant allele reads	Gene	strand	accession number	exon number	exon num of gene	position on gene	position on codon	AA reference	AA allele 1	AA allele 2
Sample 01	2	154564033	missense	75	100		C>T	0.107	8	E2f1	-	NM_007891	3	7	419	2	R	R	H
Sample 01	3	95341429	missense	92	99		G>A	0.12	11	Setdb1	-	NM_018877	9	21	1175	2	S	S	F
Sample 01	3	96560318	missense	67	71		G>A	0.269	18	Txnip	+	NM_023719	7	8	1099	1	A	A	T
Sample 01	4	49587007	missense	27	32		G>A	0.259	7	Tmem246	-	NM_025944	1	1	160	1	R	R	C
Sample 01	4	112809130	nonsense	28	32		A>T	0.214	6	Skint6	-	NM_001103199	46	48	3497	2	L	L	Stop
Sample 01	4	112809153	nonsense	30	37		A>C	0.2	6	Skint6	-	NM_001103199	46	48	3474	3	Y	Y	Stop
Sample 01	5	4060428	missense	12	30		G>A	0.333	4	Akap9	+	NM_194462	37	48	9130	1	A	A	T
Sample 01	6	145864131	missense	54	49		C>T	0.278	15	Bhlhe41	-	NM_024469	4	5	346	1	G	G	R
Sample 01	7	103564931	missense	61	51		A>C	0.131	8	Olfr616	-	NM_147099	1	1	347	2	I	I	S
Sample 01	8	120084861	missense	16	30		A>T	0.25	4	Zdhhc7	-	NM_133967	4	6	602	2	V	V	D
Sample 01	9	39237528	missense	129	170		T>A	0.109	14	Olfr1537	-	NM_207665	1	1	904	1	I	I	F
Sample 01	9	58653102	missense	35	40		A>C	0.2	7	Rec114	-	NM_028598	6	6	620	2	I	I	S
Sample 01	10	99263877	missense	25	27	A/G	G>A	0.32	8	Dusp6	+	NM_026268	1	3	186	3	M	M	I
Sample 01	11	69652029	missense	49	39		G>A	0.429	21	Fxr2	+	NM_011814	15	17	1787	2	R	R	H
Sample 01	12	71063107	missense	17	29		T>G	0.294	5	Arid4a	+	NM_001081195	14	23	1187	2	F	F	C
Sample 01	15	79895491	missense	32	48		G>A	0.281	9	Apobec3	+	NM_001160415	2	9	134	2	C	C	Y
Sample 01	16	28398332	missense	75	90		G>T	0.133	10	Fgf12	-	NM_010199	2	5	70	1	Q	Q	K
Sample 01	17	23311032	missense	16	17	A/G	G>A	0.312	5	Vmn2r114	-	NM_001102584	2	6	400	1	L	L	F
Sample 01	17	30851761	missense	26	33		C>T	0.154	4	Dnah8	+	NM_013811	88	92	13420	1	P	P	S
Sample 01	17	56575694	missense	24	11		A>G	0.167	4	Safb2	-	NM_001029979	7	21	938	2	L	L	P
Sample 01	19	61175484	missense	31	21	C/T	T>C	0.226	7	Gm7102	-	NM_001177513	1	1	512	2	D	D	G
Sample 01	X	10718261	missense	24	31		A>G	0.25	6	Mid1ip1	+	NM_026524	1	1	32	2	K	K	R
Sample 03	2	154564033	missense	122	125		C>T	0.41	50	E2f1	-	NM_007891	3	7	419	2	R	R	H
Sample 03	4	114228801	missense	103	31		T>C	0.078	8	Skint11	+	NM_001166027	4	6	560	2	L	L	P
Sample 03	4	134703430	missense	32	54		G>A	0.562	18	Man1c1	-	NM_207237	1	12	40	1	P	P	S
Sample 03	4	156334480	missense	20	12		G>A	0.2	4	Vmn2r123	+	NM_009485	3	6	1043	2	S	S	N
Sample 03	4	156334503	missense	22	12		T>G	0.273	6	Vmn2r123	+	NM_009485	3	6	1066	1	Y	Y	D
Sample 03	4	156334504	missense	23	12		A>C	0.261	6	Vmn2r123	+	NM_009485	3	6	1067	2	Y	Y	S
Sample 03	4	156334549	missense	27	11		C>A	0.259	7	Vmn2r123	+	NM_009485	3	6	1112	2	P	P	H
Sample 03	4	156334562	missense	29	13		T>G	0.207	6	Vmn2r123	+	NM_009485	3	6	1125	3	H	H	Q
Sample 03	5	93638818	missense	200	128		G>A	0.085	17	C87414	-	NM_001164284	1	3	91	1	P	P	S
Sample 03	6	55678823	missense	51	61		T>G	0.333	17	Neurod6	-	NM_009717	1	1	828	3	E	E	D
Sample 03	6	124811941	missense	51	79		C>G	0.392	20	Tpi1	-	NM_009415	5	7	634	1	V	V	L
Sample 03	7	20101518	missense	143	45		G>A	0.056	8	Vmn1r91	+	NM_001166736	1	1	361	1	V	V	I
Sample 03	9	21127128	missense	30	28		T>G	0.467	14	Tyk2	-	NM_018793	1	23	204	3	K	K	N
Sample 03	10	128990734	missense	199	69		T>C	0.05	10	Olfr9	+	NM_146861	1	1	821	2	L	L	P
Sample 03	11	50859648	missense	33	45		A>C	0.333	11	Grm6	+	NM_173372	8	10	1637	2	E	E	A
Sample 03	11	58598278	missense	87	79		C>T	0.425	37	Olfr324	+	NM_001011743	1	1	887	2	A	A	V
Sample 03	11	98476990	missense	56	73		C>G	0.339	19	Ikzf3	-	NM_011771	7	8	760	1	V	V	L
Sample 03	12	8713503	missense	56	33		C>A	0.536	30	Pum2	+	NM_030723	5	20	659	2	T	T	N
Sample 03	13	23555661	missense	52	62		C>T	0.462	24	Hist1h1d	+	NM_145713	1	1	572	2	A	A	V
Sample 03	14	51456066	missense	63	40		G>A	0.127	8	Vmn2r89	+	NM_009487	3	5	872	2	R	R	Q
Sample 03	14	51459954	read-through	45	41		A>G	0.2	9	Vmn2r89	+	NM_009487	5	5	1523	2	Stop	Stop	W
Sample 03	14	99301934	missense	36	58		A>G	0.639	23	Klf5	+	NM_009769	2	4	782	2	Q	Q	R
Sample 03	16	32754794	missense	95	30	C/T	T>C	0.137	13	Muc4	+	NM_080457	4	27	4667	2	I	I	T
Sample 03	18	21148075	missense	48	45		T>A	0.417	20	Garem1	-	NM_001033445	4	6	1223	2	D	D	V
Sample 03	18	74701553	missense	57	50		T>C	0.474	27	Myo5b	+	NM_201600	21	39	2683	1	F	F	L
Sample 03	18	86473732	missense	43	50		A>G	0.465	20	Neto1	+	NM_144946	7	10	757	1	T	T	A
Sample 03	19	40113547	missense	137	87	A/G	G>A	0.066	9	Cyp2c50	+	NM_134144	9	9	1405	1	V	V	I
Sample 03	19	40113572	missense	138	90		C>G	0.101	14	Cyp2c50	+	NM_134144	9	9	1430	2	A	A	G
Sample 03	X	152793385	missense	83	40		T>G	0.096	8	Gpr143	+	NM_010951	5	9	605	2	L	L	R
Sample 07	1	93408207	missense	84	38		G>C	0.167	14	Hdlbp	-	NM_133808	26	26	3773	2	A	A	G
Sample 07	3	142718398	missense	42	25		A>C	0.333	14	Kyat3	+	NM_001293560	2	13	125	2	N	N	T
Sample 07	4	144456368	missense	71	11		A>T	0.211	15	Aadacl3	-	NM_001085503	4	4	529	1	S	S	T
Sample 07	7	15758564	missense	160	83		A>G	0.475	76	Obox5	+	NM_145709	3	3	443	2	K	K	R
Sample 07	9	48831822	missense	19	27		C>A	0.263	5	Zbtb16	-	NM_001033324	1	6	1189	1	A	A	S
Sample 07	9	48832648	missense	58	99		G>C	0.155	9	Zbtb16	-	NM_001033324	1	6	363	3	I	I	M
Sample 07	9	108485896	missense	64	124		C>T	0.531	34	Lamb2	+	NM_008483	18	32	2477	2	P	P	L
Sample 07	12	72503479	missense	53	42		T>G	0.547	29	Lrrc9	+	NM_001142728	28	31	3914	2	L	L	R
Sample 07	16	32754794	missense	71	27	C/T	T>C	0.155	11	Muc4	+	NM_080457	4	27	4667	2	I	I	T
Sample 07	17	23291529	missense	179	316		A>G	0.112	20	Vmn2r114	-	NM_001102584	6	6	1976	2	V	V	A
Sample 07	18	34861519	missense	31	50		A>G	0.613	19	Egr1	+	NM_007913	1	2	31	1	M	M	V
Sample 07	18	34861583	missense	16	27		A>C	0.562	9	Egr1	+	NM_007913	1	2	95	2	Y	Y	S
Sample 07	X	73955161	missense	33	28		C>G	0.364	12	Hcfc1	-	NM_008224	8	26	1297	1	A	A	P
Sample 07	X	85624358	missense	70	32		A>C	0.357	25	Tab3	+	NM_025729	5	7	1833	3	K	K	N
Sample 07	X	162807569	missense	98	157		T>A	0.082	8	Txlng	-	NM_001290776	4	11	267	3	E	E	D
Sample 09	3	56079951	missense	33	21		A>C	0.273	9	Nbea	-	NM_030595	8	58	1117	1	F	F	V
Sample 09	4	141433391	missense	100	112		C>T	0.99	99	Srarp	-	NM_001033374	2	2	130	1	A	A	T
Sample 09	4	152538846	missense	24	39	C/T	C>T	1	24	Nphp4	+	NM_153424	15	29	1976	2	T	T	M
Sample 09	5	72332676	missense	101	116		T>G	0.574	58	Corin	-	NM_016869	14	22	2153	2	K	K	T
Sample 09	5	117200126	missense	65	81		A>G	0.538	35	Taok3	+	NM_183306	3	19	248	2	N	N	S
Sample 09	5	136994182	missense	43	41		G>A	0.558	24	Plod3	+	NM_011962	17	19	1837	1	V	V	I
Sample 09	7	23418183	missense	51	43		T>G	0.529	27	Nlrp5	+	NM_011860	7	15	1331	2	M	M	R
Sample 09	7	108367841	missense	126	81		T>G	0.468	59	Olfr494	+	NM_146737	1	1	350	2	L	L	R
Sample 09	8	41083021	missense	84	63		A>G	0.381	32	Mtus1	-	NM_001005863	1	13	1657	1	F	F	L
Sample 09	8	84920690	missense	46	46		C>G	0.391	18	Mast1	-	NM_019945	16	26	1837	1	E	E	Q
Sample 09	9	73930830	missense	94	86		G>A	0.5	47	Unc13c	-	NM_001081153	1	31	2738	2	P	P	L
Sample 09	9	90193191	missense	47	61		A>T	0.596	28	Adamts7	+	NM_001311115	19	25	2975	2	D	D	V
Sample 09	9	123660465	missense	62	59		G>A	0.548	34	Slc6a20a	-	NM_139142	4	11	512	2	A	A	V
Sample 09	10	114592153	missense	25	19		T>G	0.52	13	Trhde	-	NM_146241	4	19	1237	1	S	S	R
Sample 09	11	67286252	missense	70	64		G>A	0.429	30	Myh8	+	NM_177369	11	38	1229	2	G	G	D
Sample 09	11	72261707	missense	38	54		C>T	0.447	17	Slc13a5	-	NM_001004148	3	12	274	1	G	G	S
Sample 09	12	69213909	nonsense	38	31		T>A	0.632	24	Pole2	-	NM_011133	7	19	496	1	K	K	Stop
Sample 09	12	107965880	nonsense	10	13		G>T	0.4	4	Bcl11b	-	NM_001079883	3	4	432	3	C	C	Stop
Sample 09	14	60996682	missense	72	55		C>T	0.278	20	Tnfrsf19	-	NM_013869	4	9	368	2	R	R	Q
Sample 09	17	18929481	missense	105	95		A>C	0.095	10	Vmn2r97	+	NM_001104549	3	6	1130	2	N	N	T
Sample 09	17	18929495	missense	113	100	A/G	G>A	0.08	9	Vmn2r97	+	NM_001104549	3	6	1144	1	V	V	I
Sample 09	17	74629486	missense	47	45		C>A	0.532	25	Birc6	+	NM_007566	39	73	7820	2	S	S	Y
Sample 10	1	110098360	missense	39	39		G>A	0.231	9	Cdh7	+	NM_172853	7	11	1325	2	R	R	Q
Sample 10	1	133131756	missense	16	26		G>A	0.312	5	Ppp1r15b	+	NM_133819	1	2	10	1	G	G	R
Sample 10	3	119427237	missense	70	71		G>A	0.4	28	Dpyd	+	NM_170778	22	23	2856	3	M	M	I
Sample 10	4	120097738	nonsense	25	26		C>T	0.16	4	Hivep3	+	NM_010657	1	6	3250	1	Q	Q	Stop
Sample 10	4	156335615	missense	234	220		C>T	0.051	12	Vmn2r123	+	NM_009485	4	6	1337	2	T	T	I
Sample 10	5	151562003	missense	37	69	A/C	A>C	0.541	20	Vmn2r18	-	NM_001102582	5	5	2025	3	N	N	K
Sample 10	7	86488820	missense	74	37		T>G	0.243	18	Olfr298	-	NM_001011751	1	1	730	1	T	T	P
Sample 10	8	91106279	splice_site	62	48		G>A	0.452	28	Rbl2	+	NM_011250	15	22
Sample 10	9	39257970	missense	68	34		C>T	0.294	20	Olfr945	-	NM_146506	1	1	710	2	R	R	K
Sample 10	10	130017661	missense	78	68		T>G	0.385	30	Olfr820	+	NM_146675	1	1	299	2	F	F	C
Sample 10	11	49524464	missense	109	65		T>A	0.376	41	Olfr1383	+	NM_207574	1	1	740	2	V	V	D
Sample 10	11	116221431	missense	65	79		C>T	0.415	27	Evpl	-	NM_025276	22	22	5432	2	G	G	D
Sample 10	17	37067906	nonsense	48	45		C>T	0.333	16	Gabbr1	+	NM_019439	15	22	1987	1	Q	Q	Stop
Sample 10	18	36931140	missense	64	94		G>A	0.406	26	Pcdha1	+	NM_054072	1	4	856	1	V	V	I
Sample 10	19	56797458	missense	40	49		T>A	0.425	17	Ccdc186	-	NM_170757	11	15	2144	2	K	K	M
Sample 10	X	134467905	missense	37	53		A>T	0.432	16	Taf7l	-	NM_028958	7	13	782	2	F	F	Y
Sample 11	1	175662917	missense	85	56		C>A	0.412	35	Opn3	-	NM_010098	4	4	1177	1	D	D	Y
Sample 11	2	88682822	missense	38	30		T>G	0.211	8	Olfr1195	-	NM_146753	1	1	909	3	K	K	N
Sample 11	3	56079951	missense	32	21		A>C	0.344	11	Nbea	-	NM_030595	8	58	1117	1	F	F	V
Sample 11	4	141433391	missense	107	112		C>T	0.991	106	Srarp	-	NM_001033374	2	2	130	1	A	A	T
Sample 11	4	152538846	missense	23	39	C/T	C>T	1	23	Nphp4	+	NM_153424	15	29	1976	2	T	T	M
Sample 11	5	72332676	missense	100	116		T>G	0.42	42	Corin	-	NM_016869	14	22	2153	2	K	K	T
Sample 11	5	117200126	missense	68	81		A>G	0.353	24	Taok3	+	NM_183306	3	19	248	2	N	N	S
Sample 11	5	136994182	missense	45	41		G>A	0.356	16	Plod3	+	NM_011962	17	19	1837	1	V	V	I
Sample 11	5	146491736	missense	52	40		T>C	0.481	25	Gm6370	+	NM_001243110	2	5	163	1	S	S	P
Sample 11	7	23418183	missense	58	43		T>G	0.534	31	Nlrp5	+	NM_011860	7	15	1331	2	M	M	R
Sample 11	7	108367841	missense	118	81		T>G	0.432	51	Olfr494	+	NM_146737	1	1	350	2	L	L	R
Sample 11	7	119145062	missense	57	45		T>G	0.368	21	Gpr139	-	NM_001024138	2	2	299	2	E	E	A
Sample 11	8	41083021	missense	64	63		A>G	0.5	32	Mtus1	-	NM_001005863	1	13	1657	1	F	F	L
Sample 11	8	84920690	missense	29	46		C>G	0.241	7	Mast1	-	NM_019945	16	26	1837	1	E	E	Q
Sample 11	9	73930830	missense	84	86		G>A	0.417	35	Unc13c	-	NM_001081153	1	31	2738	2	P	P	L
Sample 11	9	90193191	missense	55	61		A>T	0.473	26	Adamts7	+	NM_001311115	19	25	2975	2	D	D	V
Sample 11	9	123660465	missense	61	59		G>A	0.541	33	Slc6a20a	-	NM_139142	4	11	512	2	A	A	V
Sample 11	10	40294733	missense	103	116		C>T	0.408	42	Amd2	-	NM_007444	2	8	181	1	E	E	K
Sample 11	10	80116757	missense	30	23		G>A	0.167	5	Stk11	+	NM_011492	1	9	140	2	G	G	D
Sample 11	10	114592153	missense	42	19		T>G	0.524	22	Trhde	-	NM_146241	4	19	1237	1	S	S	R
Sample 11	11	67286252	missense	67	64		G>A	0.522	35	Myh8	+	NM_177369	11	38	1229	2	G	G	D
Sample 11	11	72261707	missense	57	54		C>T	0.456	26	Slc13a5	-	NM_001004148	3	12	274	1	G	G	S
Sample 11	11	101186662	missense	31	27		T>C	0.452	14	Cntnap1	+	NM_016782	19	24	3149	2	V	V	A
Sample 11	12	69213909	nonsense	34	31		T>A	0.471	16	Pole2	-	NM_011133	7	19	496	1	K	K	Stop
Sample 11	12	80339795	missense	45	49		T>C	0.333	15	Dcaf5	-	NM_177267	9	9	1556	2	Y	Y	C
Sample 11	13	23622190	missense	26	41		C>G	0.192	5	Hist1h1e	-	NM_015787	1	1	308	2	G	G	A
Sample 11	14	60996682	missense	44	55		C>T	0.318	14	Tnfrsf19	-	NM_013869	4	9	368	2	R	R	Q
Sample 11	15	76111436	missense	81	71		G>T	0.481	39	Eppk1	-	NM_144848	1	1	1244	2	A	A	D
Sample 11	16	32755137	missense	12	11		G>T	0.333	4	Muc4	+	NM_080457	4	27	5010	3	K	K	N
Sample 11	16	32755140	missense	12	11	A/G/T	T>G	0.333	4	Muc4	+	NM_080457	4	27	5013	3	S	S	R
Sample 11	17	74629486	missense	71	45		C>A	0.38	27	Birc6	+	NM_007566	39	73	7820	2	S	S	Y
Sample 13	1	140552992	missense	36	45		T>G	0.361	13	Kcnt2	+	NM_001081027	22	28	2516	2	L	L	R
Sample 13	4	8785454	missense	24	36		A>G	0.208	5	Chd7	+	NM_001277149	2	37	1757	2	Q	Q	R
Sample 13	4	154281416	missense	39	50		G>C	0.333	13	Arhgef16	-	NM_001112744	10	14	1539	3	F	F	L
Sample 13	7	22871582	missense	113	81		C>T	0.071	8	Vmn1r160	+	NM_001166724	1	1	359	2	P	P	L
Sample 13	7	39410703	missense	118	118		A>C	0.085	10	Gm5114	-	NM_177890	2	3	721	1	F	F	V
Sample 13	7	130625314	missense	35	47		G>A	0.286	10	Tacc2	+	NM_001004468	3	22	3728	2	G	G	E
Sample 13	11	109365734	missense	45	34		C>T	0.422	19	Gna13	+	NM_010303	2	4	482	2	A	A	V
Sample 13	17	23311208	missense	34	30	A/G	A>G	0.235	8	Vmn2r114	-	NM_001102584	2	6	224	2	V	V	A
Sample 13	17	23386839	missense	108	111		A>G	0.093	10	Vmn2r116	+	NM_001104580	3	6	724	1	N	N	D
Sample 13	17	23386849	missense	99	104		C>T	0.101	10	Vmn2r116	+	NM_001104580	3	6	734	2	P	P	L
Sample 13	17	23386851	missense	101	101		T>A	0.099	10	Vmn2r116	+	NM_001104580	3	6	736	1	L	L	I
Sample 13	17	23386859	missense	95	83		T>G	0.105	10	Vmn2r116	+	NM_001104580	3	6	744	3	I	I	M

## Sheet: Table S5D
Table S5D. Non-silent somatic indel
Sample Name	chr	position	type	Depth	Depth (control)	snp	mutation	variant allele frequency	Gene	strand	accession number	exon number	exon num of gene	position on gene
Sample 01	6	57071177	insertion	126	212		->T	0.286	Vmn1r9	+	NM_134185	1	1	236
Sample 01	12	73930698	deletion	44	58		T>-	0.318	Hif1a	+	NM_010431	5	15	499
Sample 03	13	23555652	deletion	51	61		AG>-	0.451	Hist1h1d	+	NM_145713	1	1	563
Sample 03	16	50225153	deletion	40	25		C>-	0.625	Bbx	-	NM_027444	8	14	1044
Sample 09	19	7458239	insertion	80	53		->T	0.537	Rtn3	-	NM_001003934	3	9	388
Sample 11	19	7458239	insertion	87	53		->T	0.402	Rtn3	-	NM_001003934	3	9	388

## Sheet: Table S6A
Table S6A. Significantly changed gene sets in MM (MM_1-3) vs. controls (CTR_Old_1-3 and CTR_Young_1-2)
Gene set enrichment analysis (GSEA) using RNA-seq data (FDR q-value <0.05)
NAME	SIZE	NES	NOM p-val	FDR q-val
		Positive enrichment
		Negative enrichment
FLORIO_NEOCORTEX_BASAL_RADIAL_GLIA_DN	168	2.132	0	0
DUTERTRE_ESTRADIOL_RESPONSE_24HR_UP	303	2.1102	0	0
KOBAYASHI_EGFR_SIGNALING_24HR_DN	239	2.09362	0	0
ROSTY_CERVICAL_CANCER_PROLIFERATION_CLUSTER	132	2.0922	0	0
NAKAYAMA_SOFT_TISSUE_TUMORS_PCA2_UP	81	2.08758	0	0
SOTIRIOU_BREAST_CANCER_GRADE_1_VS_3_UP	140	2.0777	0	0
BLANCO_MELO_BRONCHIAL_EPITHELIAL_CELLS_INFLUENZA_A_DEL_NS1_INFECTION_DN	153	2.07688	0	0
KONG_E2F3_TARGETS	92	2.06037	0	0
SARRIO_EPITHELIAL_MESENCHYMAL_TRANSITION_UP	157	2.03145	0	0
WONG_EMBRYONIC_STEM_CELL_CORE	321	2.02202	0	0
BURTON_ADIPOGENESIS_3	100	1.99208	0	0
CROONQUIST_IL6_DEPRIVATION_DN	91	1.99134	0	0
ZHOU_CELL_CYCLE_GENES_IN_IR_RESPONSE_6HR	80	1.98359	0	0
CHIANG_LIVER_CANCER_SUBCLASS_PROLIFERATION_UP	162	1.97152	0	0
ZHOU_CELL_CYCLE_GENES_IN_IR_RESPONSE_24HR	116	1.96582	0	0
WHITEFORD_PEDIATRIC_CANCER_MARKERS	111	1.96485	0	0
ODONNELL_TFRC_TARGETS_DN	117	1.9643	0	0
KANG_DOXORUBICIN_RESISTANCE_UP	49	1.96161	0	0
SHEDDEN_LUNG_CANCER_POOR_SURVIVAL_A6	417	1.96132	0	0
MEBARKI_HCC_PROGENITOR_FZD8CRD_UP	466	1.9577	0	0
MANALO_HYPOXIA_DN	274	1.95288	0	0
HORIUCHI_WTAP_TARGETS_DN	289	1.95125	0	0
MARKEY_RB1_ACUTE_LOF_UP	221	1.95098	0	0
MORI_IMMATURE_B_LYMPHOCYTE_DN	86	1.94031	0	0
MOLENAAR_TARGETS_OF_CCND1_AND_CDK4_DN	52	1.93775	0	0
PASQUALUCCI_LYMPHOMA_BY_GC_STAGE_UP	262	1.93079	0	0
WINNEPENNINCKX_MELANOMA_METASTASIS_UP	148	1.92856	0	0
REACTOME_RRNA_PROCESSING	189	1.92126	0	0
CROONQUIST_NRAS_SIGNALING_DN	67	1.91934	0	0
WU_APOPTOSIS_BY_CDKN1A_VIA_TP53	50	1.91815	0	0
FISCHER_G2_M_CELL_CYCLE	216	1.91661	0	0
BLUM_RESPONSE_TO_SALIRASIB_DN	321	1.91599	0	0
FUJII_YBX1_TARGETS_DN	183	1.91599	0	0
LEE_EARLY_T_LYMPHOCYTE_UP	94	1.91124	0	0
LE_EGR2_TARGETS_UP	104	1.90125	0	0
HOFFMANN_LARGE_TO_SMALL_PRE_BII_LYMPHOCYTE_UP	141	1.89905	0	0
WP_MIRNA_TARGETS_IN_ECM_AND_MEMBRANE_RECEPTORS	35	1.89817	0	0
ZHAN_MULTIPLE_MYELOMA_PR_UP	43	1.89788	0	0
KEGG_RIBOSOME	84	1.89759	0	0
MISSIAGLIA_REGULATED_BY_METHYLATION_DN	110	1.88511	0	0
REACTOME_EUKARYOTIC_TRANSLATION_ELONGATION	90	1.87872	0	0
TANG_SENESCENCE_TP53_TARGETS_DN	49	1.87773	0	0
LI_WILMS_TUMOR_VS_FETAL_KIDNEY_1_DN	151	1.86973	0	0
MORI_LARGE_PRE_BII_LYMPHOCYTE_UP	81	1.86507	0	0
REACTOME_SRP_DEPENDENT_COTRANSLATIONAL_PROTEIN_TARGETING_TO_MEMBRANE	107	1.8636	0	0
ISHIDA_E2F_TARGETS	50	1.8586	0	0
REACTOME_EUKARYOTIC_TRANSLATION_INITIATION	114	1.85569	0	0
REACTOME_MET_ACTIVATES_PTK2_SIGNALING	30	1.84912	0	0
REACTOME_NONSENSE_MEDIATED_DECAY_NMD	112	1.84363	0	0
REACTOME_TRANSLATION	266	1.84176	0	0
AFFAR_YY1_TARGETS_DN	235	1.83763	0	0
FOURNIER_ACINAR_DEVELOPMENT_LATE_2	259	1.83673	0	0
WP_CYTOPLASMIC_RIBOSOMAL_PROTEINS	86	1.83664	0	0
REACTOME_SELENOAMINO_ACID_METABOLISM	105	1.83652	0	0
SHEPARD_BMYB_TARGETS	73	1.82932	0	0
WHITFIELD_CELL_CYCLE_LITERATURE	44	1.82795	0	0
FERREIRA_EWINGS_SARCOMA_UNSTABLE_VS_STABLE_UP	144	1.82691	0	0
YU_MYC_TARGETS_UP	40	1.82609	0	0
RHODES_UNDIFFERENTIATED_CANCER	64	1.82298	0	0
MITSIADES_RESPONSE_TO_APLIDIN_DN	227	1.82087	0	0
RUIZ_TNC_TARGETS_DN	137	1.81732	0	0
REACTOME_INFLUENZA_INFECTION	148	1.81593	0	0
VILLANUEVA_LIVER_CANCER_KRT19_UP	149	1.81103	0	0
CUI_TCF21_TARGETS_2_UP	395	1.81102	0	0
REICHERT_MITOSIS_LIN9_TARGETS	26	1.80264	0	1.3322e-05
GRAHAM_CML_DIVIDING_VS_NORMAL_QUIESCENT_UP	171	1.80293	0	1.35179e-05
REACTOME_RESOLUTION_OF_SISTER_CHROMATID_COHESION	114	1.80338	0	1.37197e-05
REACTOME_RESPONSE_OF_EIF2AK4_GCN2_TO_AMINO_ACID_DEFICIENCY	96	1.80783	0	1.39276e-05
VECCHI_GASTRIC_CANCER_EARLY_UP	391	1.80942	0	1.41418e-05
QI_PLASMACYTOMA_DN	95	1.79881	0	2.63268e-05
BASAKI_YBX1_TARGETS_UP	260	1.78909	0	3.66681e-05
PUJANA_BRCA_CENTERED_NETWORK	112	1.79168	0	3.71636e-05
PUJANA_XPRSS_INT_NETWORK	153	1.79351	0	3.76727e-05
GRAHAM_NORMAL_QUIESCENT_VS_NORMAL_DIVIDING_DN	83	1.79389	0	3.81959e-05
REACTOME_CELL_CYCLE_CHECKPOINTS	244	1.79454	0	3.87339e-05
ZHENG_GLIOBLASTOMA_PLASTICITY_UP	228	1.78155	0	4.71067e-05
REACTOME_CELL_CYCLE_MITOTIC	472	1.78284	0	4.77185e-05
FRASOR_RESPONSE_TO_SERM_OR_FULVESTRANT_DN	48	1.78657	0	4.83464e-05
PID_PLK1_PATHWAY	43	1.77705	0	8.16122e-05
KAUFFMANN_MELANOMA_RELAPSE_UP	59	1.76908	0	8.87374e-05
CONCANNON_APOPTOSIS_BY_EPOXOMICIN_DN	156	1.77081	0	8.98196e-05
WP_RETINOBLASTOMA_GENE_IN_CANCER	83	1.77359	0	9.09285e-05
REACTOME_REGULATION_OF_EXPRESSION_OF_SLITS_AND_ROBOS	165	1.77453	0	9.20651e-05
PID_FOXM1_PATHWAY	39	1.76406	0	0.000108223
CHEMNITZ_RESPONSE_TO_PROSTAGLANDIN_E2_UP	127	1.76571	0	0.000109512
FURUKAWA_DUSP6_TARGETS_PCI35_DN	70	1.76165	0	0.000128269
REACTOME_MITOTIC_PROMETAPHASE	187	1.75888	0	0.000137259
GREENBAUM_E2A_TARGETS_UP	27	1.75183	0	0.000188127
WHITFIELD_CELL_CYCLE_G2_M	186	1.7498	0	0.000194111
SANSOM_APC_TARGETS_REQUIRE_MYC	201	1.74988	0	0.000196292
REACTOME_CHROMOSOME_MAINTENANCE	86	1.74334	0	0.000202264
BOYAULT_LIVER_CANCER_SUBCLASS_G3_UP	181	1.74163	0	0.000203485
VANTVEER_BREAST_CANCER_METASTASIS_DN	98	1.74247	0	0.00020565
REACTOME_MITOTIC_METAPHASE_AND_ANAPHASE	221	1.7426	0	0.000207861
PUJANA_BREAST_CANCER_WITH_BRCA1_MUTATED_UP	51	1.74299	0	0.000210121
DUTERTRE_ESTRADIOL_RESPONSE_6HR_UP	215	1.73638	0	0.000221125
WHITFIELD_CELL_CYCLE_G2	153	1.73657	0	0.000223359
WEST_ADRENOCORTICAL_TUMOR_UP	276	1.73827	0	0.000225638
ODONNELL_TARGETS_OF_MYC_AND_TFRC_DN	41	1.73864	0	0.000227964
SHEPARD_BMYB_MORPHOLINO_DN	196	1.7359	0	0.000228103
DANG_MYC_TARGETS_UP	125	1.73986	0	0.000230339
PID_AURORA_B_PATHWAY	37	1.73352	0	0.000306956
BILANGES_SERUM_AND_RAPAMYCIN_SENSITIVE_GENES	64	1.72591	0	0.000491665
GRADE_COLON_AND_RECTAL_CANCER_UP	269	1.72522	0	0.000504879
YAO_TEMPORAL_RESPONSE_TO_PROGESTERONE_CLUSTER_14	135	1.72427	0	0.00052633
SHEPARD_CRASH_AND_BURN_MUTANT_DN	182	1.71977	0	0.000643262
WHITFIELD_CELL_CYCLE_S	123	1.7186	0	0.000648442
REACTOME_ANCHORING_FIBRIL_FORMATION	15	1.71867	0	0.000654502
WANG_RESPONSE_TO_GSK3_INHIBITOR_SB216763_DN	324	1.71395	0	0.000735882
REACTOME_MITOTIC_SPINDLE_CHECKPOINT	106	1.71175	0	0.000771338
BENPORATH_PROLIFERATION	134	1.70862	0	0.000822676
FARMER_BREAST_CANCER_CLUSTER_2	32	1.70818	0	0.000823516
SMID_BREAST_CANCER_LUMINAL_A_DN	18	1.70604	0	0.000832633
REACTOME_LAMININ_INTERACTIONS	30	1.70416	0	0.000881616
CHICAS_RB1_TARGETS_GROWING	215	1.7036	0	0.000889929
REACTOME_CELLULAR_RESPONSE_TO_STARVATION	146	1.70307	0	0.000906094
SENGUPTA_NASOPHARYNGEAL_CARCINOMA_UP	268	1.70129	0	0.000969572
DESERT_STEM_CELL_HEPATOCELLULAR_CARCINOMA_SUBCLASS_UP	230	1.70021	0	0.000992435
REACTOME_M_PHASE	333	1.69888	0	0.0010458
TOYOTA_TARGETS_OF_MIR34B_AND_MIR34C	384	1.69715	0	0.0010911
PETROVA_PROX1_TARGETS_UP	25	1.69545	0	0.001119
CHNG_MULTIPLE_MYELOMA_HYPERPLOID_UP	50	1.69583	0	0.00112825
REACTOME_COLLAGEN_BIOSYNTHESIS_AND_MODIFYING_ENZYMES	66	1.69533	0	0.00113995
BIDUS_METASTASIS_UP	197	1.69396	0	0.00121231
MUELLER_PLURINET	281	1.69304	0	0.00125442
SCIAN_CELL_CYCLE_TARGETS_OF_TP53_AND_TP73_DN	22	1.69267	0	0.00126643
EGUCHI_CELL_CYCLE_RB1_TARGETS	22	1.69114	0	0.00135094
KAMMINGA_EZH2_TARGETS	40	1.68958	0	0.00141236
FOURNIER_ACINAR_DEVELOPMENT_LATE_DN	21	1.68878	0	0.00144402
BENPORATH_ES_2	40	1.68821	0	0.0014753
LY_AGING_OLD_DN	52	1.68747	0	0.00148515
KEGG_CELL_CYCLE	121	1.68655	0	0.00152964
ZHANG_RESPONSE_TO_CANTHARIDIN_DN	59	1.68444	0	0.0016152
REACTOME_SEPARATION_OF_SISTER_CHROMATIDS	178	1.68208	0	0.00172685
CHICAS_RB1_TARGETS_LOW_SERUM	71	1.68132	0	0.00172884
WP_G1_TO_S_CELL_CYCLE_CONTROL	63	1.68149	0	0.00173469
REN_BOUND_BY_E2F	53	1.68057	0	0.00179714
PUJANA_BRCA2_PCC_NETWORK	387	1.67482	0	0.00219963
LINDGREN_BLADDER_CANCER_CLUSTER_3_UP	289	1.66991	0	0.00254911
VERNELL_RETINOBLASTOMA_PATHWAY_UP	69	1.66856	0	0.00262988
RHEIN_ALL_GLUCOCORTICOID_THERAPY_DN	344	1.66709	0	0.00273556
NAKAMURA_CANCER_MICROENVIRONMENT_DN	40	1.66681	0	0.00276155
POMEROY_MEDULLOBLASTOMA_PROGNOSIS_DN	41	1.6653	0	0.00290375
REACTOME_RRNA_MODIFICATION_IN_THE_NUCLEUS_AND_CYTOSOL	54	1.6643	0	0.00295273
YAO_TEMPORAL_RESPONSE_TO_PROGESTERONE_CLUSTER_11	88	1.66443	0	0.00296033
REACTOME_COLLAGEN_FORMATION	88	1.6614	0	0.00319201
MORI_PRE_BI_LYMPHOCYTE_UP	75	1.66019	0	0.00329587
WP_CELL_CYCLE	117	1.65992	0	0.00329866
GAVIN_FOXP3_TARGETS_CLUSTER_P6	86	1.65868	0	0.00340031
REACTOME_MITOTIC_G1_PHASE_AND_G1_S_TRANSITION	145	1.65728	0	0.00345283
REACTOME_KERATINIZATION	150	1.65782	0	0.00346358
REACTOME_CYCLIN_A_B1_B2_ASSOCIATED_EVENTS_DURING_G2_M_TRANSITION	24	1.65683	0.00150376	0.00350301
NABA_ECM_GLYCOPROTEINS	174	1.6529	0	0.00387771
GARGALOVIC_RESPONSE_TO_OXIDIZED_PHOSPHOLIPIDS_TURQUOISE_DN	46	1.6522	0	0.00388747
REACTOME_MITOCHONDRIAL_TRANSLATION	93	1.6523	0	0.00391271
ZHANG_BREAST_CANCER_PROGENITORS_UP	386	1.65153	0	0.00393363
REACTOME_DNA_REPLICATION	125	1.6508	0	0.00396733
NADERI_BREAST_CANCER_PROGNOSIS_UP	49	1.64919	0	0.00411519
CROONQUIST_NRAS_VS_STROMAL_STIMULATION_DN	88	1.64925	0	0.00413541
GROSS_HYPOXIA_VIA_HIF1A_UP	73	1.64815	0	0.0041817
BOYAULT_LIVER_CANCER_SUBCLASS_G123_UP	44	1.64707	0	0.00427627
HESS_TARGETS_OF_HOXA9_AND_MEIS1_UP	66	1.64634	0	0.00435252
CHIN_BREAST_CANCER_COPY_NUMBER_UP	25	1.64439	0	0.00457582
REACTOME_FORMATION_OF_THE_CORNIFIED_ENVELOPE	110	1.64247	0	0.00470014
WP_DNA_REPLICATION	41	1.63983	0.00143266	0.00506338
REACTOME_G2_M_CHECKPOINTS	127	1.63934	0	0.00509379
IRITANI_MAD1_TARGETS_DN	41	1.63776	0	0.00513685
FISCHER_G1_S_CELL_CYCLE	172	1.63777	0	0.00516177
REACTOME_RHO_GTPASES_ACTIVATE_FORMINS	125	1.6383	0	0.00517395
BENPORATH_ES_1	351	1.63781	0	0.00518713
YAMASHITA_LIVER_CANCER_WITH_EPCAM_UP	51	1.63506	0	0.00554379
REACTOME_ACTIVATION_OF_THE_PRE_REPLICATIVE_COMPLEX	32	1.63001	0.0030349	0.00619846
WILCOX_RESPONSE_TO_PROGESTERONE_UP	130	1.62591	0	0.00689337
HERNANDEZ_MITOTIC_ARREST_BY_DOCETAXEL_1_DN	33	1.62537	0	0.00698117
YANG_BCL3_TARGETS_UP	308	1.62339	0	0.00724685
REACTOME_S_PHASE	159	1.62194	0	0.00752562
REACTOME_TRNA_PROCESSING_IN_THE_NUCLEUS	54	1.62096	0	0.00765419
GARCIA_TARGETS_OF_FLI1_AND_DAX1_DN	144	1.62108	0	0.00767109
MATZUK_IMPLANTATION_AND_UTERINE	21	1.62006	0	0.00779207
PID_MYC_ACTIV_PATHWAY	76	1.61977	0	0.00779483
SANSOM_APC_TARGETS	187	1.61885	0	0.00798133
PID_E2F_PATHWAY	69	1.61624	0	0.00845891
LY_AGING_MIDDLE_DN	15	1.61503	0	0.00865481
REACTOME_TELOMERE_MAINTENANCE	63	1.61334	0	0.00895383
VALK_AML_WITH_EVI1	20	1.61125	0	0.00936501
WP_GASTRIC_CANCER_NETWORK_1	23	1.6107	0.00465839	0.00942267
WELCSH_BRCA1_TARGETS_DN	134	1.61071	0	0.00944358
SU_TESTIS	69	1.6103	0.00134048	0.00947099
REACTOME_TRNA_PROCESSING	99	1.6099	0	0.00947312
KARLSSON_TGFB1_TARGETS_UP	117	1.60996	0	0.00951353
WEST_ADRENOCORTICAL_TUMOR_MARKERS_UP	21	1.60951	0	0.00952032
REACTOME_ACTIVATION_OF_ATR_IN_RESPONSE_TO_REPLICATION_STRESS	37	1.60866	0	0.0096967
YU_BAP1_TARGETS	27	1.60823	0.00145349	0.00976065
VANTVEER_BREAST_CANCER_POOR_PROGNOSIS	44	1.60429	0.00291121	0.0107192
PID_ATR_PATHWAY	38	1.60322	0.00144509	0.010934
REACTOME_DEPOSITION_OF_NEW_CENPA_CONTAINING_NUCLEOSOMES_AT_THE_CENTROMERE	24	1.60337	0.0014771	0.0109475
LEE_LIVER_CANCER_SURVIVAL_DN	163	1.60286	0	0.0110238
LY_AGING_PREMATURE_DN	27	1.60208	0	0.0110888
RHODES_CANCER_META_SIGNATURE	60	1.60181	0	0.0111305
REACTOME_DNA_STRAND_ELONGATION	32	1.6021	0.00289017	0.0111448
REACTOME_KINESINS	51	1.60035	0.00146843	0.0114788
REACTOME_SIGNALING_BY_ROBO_RECEPTORS	209	1.59659	0	0.0124087
REACTOME_ACTIVATION_OF_THE_MRNA_UPON_BINDING_OF_THE_CAP_BINDING_COMPLEX_AND_EIFS_AND_SUBSEQUENT_BINDING_TO_43S	55	1.59632	0.00282087	0.0124431
PAL_PRMT5_TARGETS_UP	193	1.59575	0	0.0125992
REACTOME_NUCLEAR_ENVELOPE_NE_REASSEMBLY	68	1.59178	0	0.0137992
PECE_MAMMARY_STEM_CELL_UP	117	1.59151	0	0.0138085
BIOCARTA_MCM_PATHWAY	17	1.59179	0	0.0138575
BLANCO_MELO_COVID19_SARS_COV_2_INFECTION_CALU3_CELLS_DN	17	1.59059	0.00151745	0.0140176
REACTOME_EXTENSION_OF_TELOMERES	49	1.58966	0.0027894	0.0142418
NABA_BASEMENT_MEMBRANES	39	1.58905	0.00284495	0.0143498
REACTOME_METABOLISM_OF_AMINO_ACIDS_AND_DERIVATIVES	350	1.58857	0	0.0144351
REACTOME_TP53_REGULATES_TRANSCRIPTION_OF_CELL_CYCLE_GENES	46	1.58636	0.0027933	0.0150946
REACTOME_SUMOYLATION_OF_DNA_REPLICATION_PROTEINS	43	1.58488	0.0014771	0.0156558
FINETTI_BREAST_CANCER_KINOME_RED	16	1.58352	0	0.016105
STEIN_ESRRA_TARGETS_RESPONSIVE_TO_ESTROGEN_DN	39	1.57873	0.00282486	0.0180389
SMID_BREAST_CANCER_RELAPSE_IN_BRAIN_UP	39	1.57472	0.0027972	0.019758
LIU_PROSTATE_CANCER_UP	87	1.57411	0.00402685	0.019873
REACTOME_SNRNP_ASSEMBLY	50	1.57414	0.00412655	0.0199476
REACTOME_MITOTIC_G2_G2_M_PHASES	185	1.57181	0	0.0209246
REACTOME_DNA_REPLICATION_PRE_INITIATION	83	1.57043	0.00137174	0.0214205
REACTOME_INTERACTIONS_OF_REV_WITH_HOST_CELLULAR_PROTEINS	34	1.56969	0	0.0216616
REACTOME_G0_AND_EARLY_G1	27	1.56936	0.00297177	0.0217219
REACTOME_NUCLEAR_IMPORT_OF_REV_PROTEIN	31	1.56605	0.0014556	0.0232306
BURTON_ADIPOGENESIS_PEAK_AT_24HR	43	1.56457	0	0.0237614
SCIBETTA_KDM5B_TARGETS_DN	74	1.56345	0.00129702	0.0241482
REACTOME_MET_PROMOTES_CELL_MOTILITY	41	1.56253	0.00144928	0.0244744
BILANGES_RAPAMYCIN_SENSITIVE_VIA_TSC1_AND_TSC2	62	1.56235	0	0.0244805
SCHLOSSER_MYC_TARGETS_AND_SERUM_RESPONSE_DN	47	1.56214	0.00290698	0.0244867
REACTOME_THE_CITRIC_ACID_TCA_CYCLE_AND_RESPIRATORY_ELECTRON_TRANSPORT	146	1.56176	0	0.0245531
UDAYAKUMAR_MED1_TARGETS_UP	123	1.56128	0.00253165	0.0246515
SCHLOSSER_MYC_TARGETS_AND_SERUM_RESPONSE_UP	45	1.55915	0.00418994	0.0257679
REACTOME_NUCLEAR_PORE_COMPLEX_NPC_DISASSEMBLY	33	1.55692	0.00590842	0.0268665
WP_REGULATION_OF_MICROTUBULE_CYTOSKELETON	45	1.55614	0.00141844	0.0272296
SANSOM_APC_MYC_TARGETS	222	1.55465	0	0.0278944
MOREAUX_B_LYMPHOCYTE_MATURATION_BY_TACI_DN	65	1.55384	0	0.0283213
BECKER_TAMOXIFEN_RESISTANCE_DN	47	1.55264	0	0.0290147
MARKEY_RB1_CHRONIC_LOF_UP	109	1.55241	0.00129032	0.0290674
WP_MIR5093P_ALTERATION_OF_YAP1ECM_AXIS	17	1.55192	0.00301205	0.0291213
REACTOME_COPI_DEPENDENT_GOLGI_TO_ER_RETROGRADE_TRAFFIC	89	1.55196	0	0.0292205
PETROVA_ENDOTHELIUM_LYMPHATIC_VS_BLOOD_UP	122	1.54883	0.00126263	0.0306904
KUNINGER_IGF1_VS_PDGFB_TARGETS_DN	44	1.54892	0.00819672	0.0307528
BURTON_ADIPOGENESIS_PEAK_AT_16HR	38	1.54832	0.00144928	0.0307836
RAMALHO_STEMNESS_UP	178	1.54851	0	0.030808
BOYAULT_LIVER_CANCER_SUBCLASS_G23_UP	49	1.54773	0.00415512	0.0310397
WP_PRADERWILLI_AND_ANGELMAN_SYNDROME	59	1.5468	0.00134589	0.0315454
GROSS_HYPOXIA_VIA_ELK3_UP	197	1.54635	0	0.031736
BHATTACHARYA_EMBRYONIC_STEM_CELL	77	1.54579	0.00265957	0.0319772
KATSANOU_ELAVL1_TARGETS_DN	134	1.54523	0	0.0322684
LI_WILMS_TUMOR_ANAPLASTIC_UP	17	1.54304	0.00316456	0.0333132
LI_WILMS_TUMOR	27	1.54343	0.00595238	0.033388
REACTOME_TRP_CHANNELS	28	1.54306	0.0058309	0.0334355
BROWN_MYELOID_CELL_DEVELOPMENT_DN	112	1.54063	0	0.0345317
REACTOME_CROSSLINKING_OF_COLLAGEN_FIBRILS	18	1.54038	0.00451807	0.034552
WP_NEPHROGENESIS	17	1.54079	0.00294985	0.0345664
REACTOME_GENE_SILENCING_BY_RNA	77	1.54015	0.00260078	0.034576
ABRAMSON_INTERACT_WITH_AIRE	39	1.53942	0.00583942	0.0349746
REACTOME_GOLGI_TO_ER_RETROGRADE_TRANSPORT	123	1.53499	0	0.0380781
TONG_INTERACT_WITH_PTTG1	45	1.53229	0.00886263	0.0400442
PID_INTEGRIN1_PATHWAY	66	1.53047	0	0.0413259
WP_PYRIMIDINE_METABOLISM	78	1.52989	0.00402145	0.0416667
REACTOME_ORC1_REMOVAL_FROM_CHROMATIN	69	1.52962	0.00278552	0.0417795
SCHLOSSER_MYC_TARGETS_REPRESSED_BY_SERUM	139	1.52772	0	0.0431698
REACTOME_TRANSCRIPTIONAL_REGULATION_BY_SMALL_RNAS	44	1.52719	0.00705219	0.0435104
PID_PRL_SIGNALING_EVENTS_PATHWAY	23	1.52626	0.0135542	0.0440934
REACTOME_PYRUVATE_METABOLISM	30	1.52607	0.0104634	0.0441152
LI_AMPLIFIED_IN_LUNG_CANCER	170	1.52576	0	0.0442304
REACTOME_NS1_MEDIATED_EFFECTS_ON_HOST_PATHWAYS	37	1.52434	0.00877193	0.0450266
JEON_SMAD6_TARGETS_DN	18	1.52436	0.00769231	0.0451711
KEGG_DNA_REPLICATION	35	1.52391	0.00592593	0.0452094
CUI_TCF21_TARGETS_UP	36	1.52307	0.00576369	0.0456211
REACTOME_PYRUVATE_METABOLISM_AND_CITRIC_ACID_TCA_CYCLE	53	1.52318	0.00286533	0.0456875
WP_TRANSSULFURATION_AND_ONE_CARBON_METABOLISM	30	1.52235	0.00439239	0.0460576
KEGG_PYRUVATE_METABOLISM	37	1.52004	0.00440529	0.0476898
REACTOME_VIRAL_MESSENGER_RNA_SYNTHESIS	41	1.5201	0.00425532	0.0478033
KAUFFMANN_DNA_REPLICATION_GENES	137	1.52031	0	0.0478362
QI_PLASMACYTOMA_UP	247	-2.35017	0	0
PASQUALUCCI_LYMPHOMA_BY_GC_STAGE_DN	157	-2.03687	0	0.000608108
PID_IL12_2PATHWAY	57	-1.9887	0	0.000822072
MCLACHLAN_DENTAL_CARIES_UP	197	-1.96798	0	0.000925414
SMID_BREAST_CANCER_NORMAL_LIKE_UP	404	-1.95055	0	0.00197289
LIU_VAV3_PROSTATE_CARCINOGENESIS_UP	77	-1.91361	0	0.00347581
REACTOME_ANTIMICROBIAL_PEPTIDES	46	-1.91451	0	0.00405511
JAATINEN_HEMATOPOIETIC_STEM_CELL_DN	194	-1.90248	0	0.00426947
LIAN_LIPA_TARGETS_6M	69	-1.87842	0	0.00672928
BASSO_CD40_SIGNALING_UP	91	-1.86618	0	0.00776389
MORI_LARGE_PRE_BII_LYMPHOCYTE_DN	51	-1.85743	0	0.0099019
KEGG_PRIMARY_IMMUNODEFICIENCY	34	-1.83534	0	0.0122698
FLECHNER_BIOPSY_KIDNEY_TRANSPLANT_REJECTED_VS_OK_UP	78	-1.82313	0	0.0122709
LIAN_LIPA_TARGETS_3M	55	-1.83733	0	0.0123674
WINTER_HYPOXIA_DN	43	-1.8409	0	0.0124849
ALTEMEIER_RESPONSE_TO_LPS_WITH_MECHANICAL_VENTILATION	104	-1.82332	0	0.0129167
TONKS_TARGETS_OF_RUNX1_RUNX1T1_FUSION_HSC_DN	172	-1.82397	0	0.0132964
MORI_MATURE_B_LYMPHOCYTE_UP	75	-1.84166	0	0.01332
TIAN_TNF_SIGNALING_VIA_NFKB	24	-1.82552	0	0.0136534
VILIMAS_NOTCH1_TARGETS_UP	50	-1.82615	0	0.0143548
WP_ALLOGRAFT_REJECTION	62	-1.80873	0	0.0158754
WP_PEPTIDE_GPCRS	74	-1.80239	0	0.0171919
KUROZUMI_RESPONSE_TO_ONCOCYTIC_VIRUS	42	-1.79502	0	0.0182154
KLEIN_PRIMARY_EFFUSION_LYMPHOMA_DN	47	-1.7961	0	0.0185755
WORSCHECH_TUMOR_REJECTION_UP	54	-1.79743	0.00390625	0.0187563
BLANCO_MELO_COVID19_SARS_COV_2_POS_PATIENT_LUNG_TISSUE_UP	123	-1.7867	0	0.0217075
KLEIN_TARGETS_OF_BCR_ABL1_FUSION	43	-1.77383	0	0.0264083
DEBOSSCHER_NFKB_TARGETS_REPRESSED_BY_GLUCOCORTICOIDS	18	-1.74426	0	0.0396469
WESTON_VEGFA_TARGETS_12HR	26	-1.74066	0	0.0406799
WP_CANCER_IMMUNOTHERAPY_BY_PD1_BLOCKADE	20	-1.74448	0	0.0407305
PARK_TRETINOIN_RESPONSE_AND_PML_RARA_FUSION	29	-1.7374	0.003125	0.0407354
ZHAN_MULTIPLE_MYELOMA_DN	36	-1.73581	0	0.0409788
REACTOME_COMPLEMENT_CASCADE	44	-1.74731	0.00340136	0.0413718
KEGG_B_CELL_RECEPTOR_SIGNALING_PATHWAY	74	-1.74919	0.00383142	0.0415947
REACTOME_DIGESTION_AND_ABSORPTION	21	-1.73776	0.00303951	0.0416114
DUNNE_TARGETS_OF_AML1_MTG8_FUSION_UP	41	-1.74466	0.00362319	0.042008
GAURNIER_PSMD4_TARGETS	47	-1.72998	0	0.0432734
HUANG_GATA2_TARGETS_UP	137	-1.72853	0	0.0433142
PID_IL27_PATHWAY	26	-1.73095	0.00641026	0.0436602
SEKI_INFLAMMATORY_RESPONSE_LPS_UP	71	-1.72619	0	0.0441031
REACTOME_DIGESTION	16	-1.71661	0	0.0484598
WP_MICROGLIA_PATHOGEN_PHAGOCYTOSIS_PATHWAY	38	-1.71707	0	0.049407

[truncated: 4 more sheets: Table S6B, Table S7, Table S8, Table S9]
